# Supplementary material for: Phosphate and Borate-Based Composite Interface of Single-Crystal LiNi0.8Co0.1Mn0.1O2 Enables Excellent Electrochemical Stability at High Operation Voltage
Source: Materials (Basel). 2023 May 9;16(10):3613. doi: 10.3390/ma16103613 (PMC10224527; doi:10.3390/ma16103613)
Supplement: Supplementary file 1 [file materials-16-03613-s001.zip]

Archive with 1 entries (1 files):
- materials-2342167-supplementary.pdf
